# Supplementary material for: Reduced miR-26b Expression in Megakaryocytes and Platelets Contributes to Elevated Level of Platelet Activation Status in Sepsis
Source: Int J Mol Sci. 2020 Jan 29;21(3):866. doi: 10.3390/ijms21030866 (PMC7036890; doi:10.3390/ijms21030866)
Supplement: Supplementary file 1 [file ijms-21-00866-s001.zip]

Archive with 6 entries (5 files):
- ijms-696391-supp-final/
- ijms-696391-supp-final/Suppl.Fig.1_Szilagyi_final.tif
- ijms-696391-supp-final/Suppl.Fig.2_Szilagyi_final.tif
- ijms-696391-supp-final/Suppl.Table1_Szilagyi_final.docx
- ijms-696391-supp-final/Suppl.Table2_Szilagyi_final.docx
- ijms-696391-supp-final/Suppl.Table3_Szilagyi_final_mod.docx
